# Supplementary material for: Identification of genes and gene expression associated with dispersal capacity in the mountain pine beetle, Dendroctonus ponderosae Hopkins (Coleoptera: Curculionidae)
Source: PeerJ. 2021 Oct 26;9:e12382. doi: 10.7717/peerj.12382 (PMC8555496; doi:10.7717/peerj.12382)
Supplement: Supplemental Information 3 — Distance flown is recorded in meters and includes the total distance flown over the entire 22 h flight mill bioassay. Flight initiations was measured as the number of times flight was initiated and the beetle flew far enough to cause the sensor to trigger. this generally means an approximate minimum of one rotation of the flight mill. [file peerj-09-12382-s003.csv]

Taxa	Distance Flown (m)	Number of flight initiations
12118	16956	120
12119	11029.878	225
12120	9492.534	91
12121	18705.294	144
12122	11366.172	152
12123	18129.732	51
12124	12805.548	75
12125	11054.37	700
12126	17165.124	93
12127	97.968	16
12128	10.362	8
12129	298.614	8
12130	843.09	192
12131	993.81	159
12133	55.578	40
12134	23.55	21
12135	480.42	7
12136	16182.618	717
12137	10834.884	2806
12138	11607.324	238
12139	14742.3	105
12140	12083.976	168
12141	11776.884	689
12142	24568.302	41
12144	13248.288	23
12146	16.956	10
12147	595.344	78
12148	389.988	320
12149	820.482	24
12150	722.514	74
12151	849.684	38
12152	11.304	6
12153	37.68	27
12154	9157.182	120
12155	9148.704	542
12156	8816.178	57
12157	6216.258	105
12158	6048.582	257
12159	8435.61	180
12160	5229.042	54
12161	10993.14	358
12162	8112.504	248
12163	8022.072	134
12164	974.028	62
12165	3163.236	808
12166	1088.01	192
12167	1118.154	22
12168	5414.616	146
12169	1509.084	279
12170	3666.264	4
12171	1569.372	55
12172	1808.64	65
12173	1853.856	1968
12174	11153.28	23
12175	7413.54	165
12176	7258.11	131
12184	87.606	67
12185	177.096	31
12186	210.066	21
